# Supplementary material for: Genome-Driven Discovery of Anti-MDR Bacterial Heptapeptides from a Cold-Seep-Derived Bacillus Strain
Source: Molecules. 2026 Feb 4;31(3):547. doi: 10.3390/molecules31030547 (PMC12899971; doi:10.3390/molecules31030547)
Supplement: Supplementary file 1 [file molecules-31-00547-s001.zip]

Archive with 1 entries (1 files):
- molecules-4062317-supplementary.pdf
